# Supplementary material for: Decreased expression of B cell related genes in leukocytes of women with Parkinson's disease
Source: Mol Neurodegener. 2011 Sep 23;6:66. doi: 10.1186/1750-1326-6-66 (PMC3189133; doi:10.1186/1750-1326-6-66)
Supplement: Additional file 2 — Supplemental Table 1: Differentially expressed genes. List of the 115 genes (and 206 probesets) whose expression levels were significantly changed between PD-patients and controls. Asterisks (*) denote alternatively-spliced genes. [file 1750-1326-6-66-S2.XLS]

## Sheet: Sheet1
SupplementaryTable 1:
Significantly changed genes in PBLs of PD-NC patients compared to healthy controls
Gene Symbol	Affymetrix Transcript ID	RefSeq	p-value	Fold-Change	Exon-level probeset IDs
ABCB4	3060117	NM_000443	1.36739e-05	-1.65724	3060148, 3060137, 3060148, 3060155*
SCN3A	2584957	NM_006922	1.43332e-05	-2.04899	2584975, 2585026*
SPIB	3839346	NM_003121	1.83877e-05	-1.57992	3839350, 3839355
COL19A1	2912649	NM_001858	2.9407e-05	-1.73853	2912655, 2912668, 2912669, 2912670, 2912751, 2912752, 2912753*
KCNH8	2613293	NM_144633	5.54044e-05	-1.58621	2613337, 2613340, 2613342*
IGHM	3581637	BC001872	0.00112011	-1.61246	3581919, 3581921, 3581924, 3581925, 3581926*
IGHD	3581637	BC021276	9.55382e-05	-1.7589	3581898, 3581907, 3581916, 3581917*
PTPRK	2973376	NM_002844	5.79941e-05	-1.67728	2973483, 2973484, 2973492*
CD22	3830359	NM_001771	7.16528e-05	-1.66402	3830371, 3830373, 3830375, 3830376, 3830388, 3830390, 3830391, 3830393
CD79B	3766533	NM_000626	7.55111e-05	-1.55677	3766535, 3766539, 3766540
PCDH9	3516639	NM_203487	7.70064e-05	-1.58145	3516769, 3516770*
CD19	3655109	NM_001770	9.36301e-05	-1.60533	3655118, 3655127, 3655128, 3655130, 3655137*
JAKMIP1	2759158	NM_144720	0.000101859	-1.68337	2759176*
CD180	2860178	NM_005582	0.000115669	-1.64352	2860188, 2860192
TCL1A	3578152	NM_021966	0.000116562	-1.77653	3578167, 3578168, 3578173
C20orf152	3883637	BC114945	0.000121634	1.56065	3883658*
EBF1	2883878	NM_024007	0.000138386	-1.56214	2883957, 2884036
DDX3Y	4030162	NM_001122665	0.000178189	1.74582	4030174*
RASGRP3	2476671	NM_170672	0.000205119	-1.6039	2476694, 2476697, 2476703, 2476709, 2476734*
FCRL1	2439101	NM_052938	0.000218467	-1.63866	2439103, 2439104, 2439108, 2439110, 2439112, 2439115, 2439118, 2439119, 2439122
FCER2	3848492	NM_002002	0.000246968	-1.87254	3848508, 3848513, 3848519*
CD40	3887302	NM_001250	0.000267556	-1.71724	3887308*
SQLE	3114832	NM_003129	0.000280144	-1.62889	3114850*
CR2	2377283	NM_001006658	0.000292047	-1.66169	2377299, 2377306, 2377312
C11orf80	3336486	NM_024650	0.000316973	-1.54277	3336527, 3336531*
ZDHHC20	3504691	NM_153251	0.00036316	2.08509	3504735*
BLNK	3301713	NM_013314	0.000375743	-1.60673	3301718, 3301732*
TCL6	3550139	NM_012468	0.000398647	-1.78939	3550165*
OCC-1	3429857	BC013920	0.000429348	-1.54471	3429883*
LRRC6	3154136	NM_012472	0.000431384	1.76884	3154151, 3154158, 3154159, 3154162
COBLL1	2584787	NM_014900	0.000441539	-1.73036	2584832*
CLEC4D	3403773	NM_080387	0.000441696	1.55184	3403774, 3403776, 3403777, 3403781
MYO3B	2514745	NM_138995	0.000466931	-1.72446	2514772, 2514805*
P2RX5	3741547	NM_002561	0.00046974	-1.50513	3741581
EREG	2731513	NM_001432	0.00049541	1.79512	2731524, 2731527*
CD79A	3834502	NM_001783	0.000517132	-1.61062	3834507, 3834508, 3834514, 3834516, 3834516
CACNB4	2581349	NM_001005747	0.000543769	1.58937	2581373*
CKAP2	3490655	NM_018204	0.000567307	-1.58407	3490665*
PER1	3744150	NM_002616	0.000614115	1.61404	3744153
HECTD2	3257750	NM_182765	0.000638689	-1.50905	3257796*
BANK1	2737596	NM_017935	0.000717112	-1.55735	2737627, 2737628, 2737630, 2737649, 2737656, 2737672
MMAA	2746164	NM_172250	0.000777053	-1.51701	2746166*
PROC	2504595	NM_000312	0.000782975	1.55317	2504607*
OSBPL10	2667809	NM_017784	0.00085366	-1.56255	2667821, 2667850*
FCRLA	2363852	NM_032738	0.000917582	-1.60269	2363861, 2363862*
CCDC92	3476330	NM_025140	0.000956568	-1.65379	3476344
C1orf150	2390102	BC024174	0.00104716	-1.8719	2390133*
MSC	3140213	NM_005098	0.00109272	-1.81914	3140229
TCN1	3374890	NM_001062	0.0011457	1.56595	3374894, 3374899
FAM111B	3331903	AY457926	0.00122288	-1.52258	3331911
FCRL2	2439052	NM_030764	0.00125474	-1.54306	2439054, 2439059, 2439062, 2439069, 2439078, 2439089
CELSR1	3964049	NM_014246	0.00129261	-1.57852	3964062*
CRISP3	2956563	NM_006061	0.00141324	1.67835	2956572
OLAH	3236505	NM_018324	0.0014977	1.68609	3236510*
NT5E	2915828	NM_002526	0.00152498	-1.53487	2915851, 2915853
PAX5	3205293	NM_016734	0.00152935	-1.65324	3205295, 3205298, 3205357, 3205359
STRBP	3224591	NM_018387	0.00160974	-1.5765	3224593, 3224602
CHN1	2587961	NM_001822	0.00161513	-1.91001	2587987*
DDIT4	3251393	NM_019058	0.00164969	1.52744	3251407
GPX3	2835715	NM_002084	0.00187699	1.57269	2835742*
AREG	2731542	NM_001657	0.00192947	1.72662	2731548, 2731554
IL18R1	2497119	NM_003855	0.00203396	1.6602	2497145*
BFSP1	3899111	NM_001195	0.00208126	-1.619	3899129*
KIAA0423	3534128	NM_015091	0.00219101	-1.53603	3534180*
GNAZ	3939125	NM_002073	0.00229551	-1.5101	3939145*
ZNF545	3860410	NM_133466	0.00239766	-1.50799	3860416*
CACNA1D	2624385	NM_000720	0.00269837	1.62169	2624480*
WEE1	3319937	NM_003390	0.00272016	-1.60622	3319975*
NEB	2581000	NM_004543	0.00280792	1.58298	2581033*
MCOLN2	2420642	NM_153259	0.00280815	-1.57505	2420657
PTPRO	3406329	NM_030667	0.00291897	-1.63527	3406378*
COL4A4	2602110	NM_000092	0.00301267	1.80471	2602171*
CD200	2636125	NM_001004196	0.00303216	-1.73904	2636145*
CLEC1B	3443936	NM_016509	0.00315173	-1.50002	3443945
CD8B	2562965	NM_172099	0.00322393	-1.69457	2562969, 2562970*
ZNF320	3869714	NM_207333	0.00327376	-1.56679	3869752*
ARID3B	3601675	NM_006465	0.00351199	1.63046	3601700*
FBXL13	3065407	NM_145032	0.00376055	1.7509	3065421*
FAM129C	3824427	NM_173544	0.00387541	-1.51639	3824435, 3824461*
TBK1	3419849	NM_013254	0.00388446	1.55298	3419874*
MDGA1	2952323	NM_153487	0.00426831	-1.64382	2952353*
BIVM	3499585	NM_017693	0.00436891	-1.53683	3499628*
CIT	3474104	NM_007174	0.00458627	1.55932	3474164*
ZNF154	3872380	NM_001085384	0.00469853	-1.51619	3872386*
UTP14A	3990566	NM_006649	0.00480903	-2.02245	3990588*
VNN1	2974592	NM_004666	0.00498962	1.63772	2974603
TRAJ17	3528172	BC035680	0.00501042	-1.55831	3528404*
GNAL	3779207	NM_182978	0.00514064	1.60573	3779272*
EOMES	2667024	NM_005442	0.005163	-1.54218	2667071*
C8orf79	3086774	NM_020844	0.00524787	1.50928	3086779
IFNG	3461105	NM_000619	0.00534028	-1.74737	3461109
AFF3	2566848	NM_001025108	0.00534514	-1.5155	2567002, 2567005*
CACNA1C	3400730	NM_000719	0.00539951	1.50473	3400878*
HBB	3360401	NM_000518	0.00553638	-2.00968	3360403
IL1R2	2496907	NM_004633	0.00563375	1.50726	2496911
PSMC5	3730941	NM_002805	0.00568107	-1.53322	3730965
ZNF420	3831698	NM_144689	0.00579058	-1.55395	3831712*
P2RY14	2701033	NM_001081455	0.00594305	-1.51151	2701036
PKHD1L1	3111561	NM_177531	0.00630399	-1.92968	3111640*
ACSM5	3651294	NM_017888	0.00641196	1.5798	3651297*
ANKRD16	3275611	NM_019046	0.00645205	-1.534	3275638*
IGLL3	3954764	NM_001013618	0.00653793	1.50764	3954772
UNQ9368	2796623	NR_003542	0.00663655	1.61007	2796624
ABCA13	3000984	NM_152701	0.00674091	1.56158	3001118*
IRS2	3525234	NM_003749	0.00703762	1.62295	3525238
CD72	3204648	NM_001782	0.0073232	-1.65005	3204652*
ZNF396	3803917	NM_145756	0.00765672	1.53032	3803943*
KLRG1	3404030	NM_005810	0.00798171	-1.55938	3404040
NFE2L3	3724591	NM_004289	0.00802665	-1.53116	3724615*
RASGRF1	3634852	NM_002891	0.00815391	1.55659	3634903*
ADCY2	2800711	NM_020546	0.00840263	-1.67021	2800802*
ZNF382	3831475	NM_032825	0.00842596	-1.53451	3831480
KIF1B	2319661	NM_015074	0.00885917	1.5705	2319698*
MRVI1	3362852	NM_001100163	0.00934774	1.60108	3362856*
MYO6	2914070	NM_004999	0.00940463	-1.60457	2914103*
P-values and fold-changes (FC) were calculated for each gene based on the average signals of changed exon's probsets (from list of 206 changed exons' probesets).
*Alternatively-spliced gene
