# Supplementary material for: Decreased expression of B cell related genes in leukocytes of women with Parkinson's disease
Source: Mol Neurodegener. 2011 Sep 23;6:66. doi: 10.1186/1750-1326-6-66 (PMC3189133; doi:10.1186/1750-1326-6-66)
Supplement: Additional file 3 — Supplemental Table 2: Enriched GO-annotations in the 115 differentially expressed genes. Full list of the significantly over-represented GO-annotations among the 115 significantly changed genes. O, Observed number of genes carrying the annotation among the 115 differentially expressed genes; E, expected number of genes that carry this annotation among all core-level genes on the array; R, ratio between observed and expected; P, P-value of the enrichment, calculated using Fisher exact test. [file 1750-1326-6-66-S3.XLS]

## Sheet: Sheet1
Supplementary Table 2:
Significantly over-represented GO-annotations and KEGG pathways among the 115 changed genes
level	GO	O	E	R	P	Gene Symbol
biological process
5	immune response	17	3.27	5.2	2.69e-08	CD180, CD22, CD40, CD72, CD79B, CD8B, CLEC4D, CR2, CRISP3, EREG, IFNG, IGHD, IGHM, IL18R1, IL1R2, PAX5, TBK1
4	immune system process	18	4.1	4.39	1.16e-07	BLNK, CD180, CD22, CD40, CD72, CD79B, CD8B, CLEC4D, CR2, CRISP3, EREG, IFNG, IGHD, IGHM, IL18R1, IL1R2, PAX5, TBK1
3	physiological response to stimulus	22	9.9	2.22	0.00022	CD180, CD19, CD22, CD40, CD72, CD79B, CD8B, CLEC4D, CR2, CRISP3, EREG, IFNG, IGHD, IGHM, IL18R1, IL1R2, KLRG1, MYO3B, MYO6, PAX5, PROC, TBK1
6	innate immune response	5	0.52	9.62	0.000229	CD180, CR2, CRISP3, EREG, TBK1
3	defense response	10	3.08	3.25	0.00106	CD180, CD19, CD40, CD79A, CLEC1B, CR2, CRISP3, EREG, KLRG1, TBK1
3	organismal physiological process	25	14.37	1.74	0.00283	BLNK, CACNA1C, CD180, CD22, CD40, CD72, CD79B, CD8B, CLEC4D, COL4A4, CR2, CRISP3, EREG, IFNG, IGHD, IGHM, IL18R1, IL1R2, KIF1B, KLRG1, MYO3B, MYO6, PAX5, PROC, TBK1
6	humoral immune response	5	1.01	4.95	0.00385	CD22, CD40, CD72, CR2, PAX5
5	gas transport	2	0.08	25	0.00405	HBB, HECTD2
6	oxygen transport	2	0.08	25	0.00405	HBB, HECTD2
4	physiological defense response	8	2.68	2.99	0.00563	CD180, CD19, CD40, CR2, CRISP3, EREG, KLRG1, TBK1
3	response to biotic stimulus	6	1.84	3.26	0.0111	CD22, CD40, CD72, IFNG, PROC, TBK1
4	cell-cell adhesion	5	1.35	3.7	0.0124	CD22, CELSR1, COL19A1, CRISP3, PCDH9
7	di-\, tri-valent inorganic cation transport	4	0.88	4.55	0.0128	CACNA1C, CACNA1D, CACNB4, TCN1
4	regulation of organismal physiological process	4	0.95	4.21	0.0161	CACNA1C, COL4A4, CR2, EREG
4	response to other organism	5	1.49	3.36	0.018	CD22, CD40, CD72, IFNG, TBK1
6	lymphocyte activation	3	0.56	5.36	0.0204	BLNK, CD8B, CD40
8	antimicrobial humoral response (sensu Vertebrata)	3	0.58	5.17	0.0219	CD22, CD40, CD72
7	antimicrobial humoral response	3	0.59	5.08	0.0227	CD22, CD40, CD72
7	B cell activation	2	0.22	9.09	0.0228	BLNK, CD40
8	calcium ion transport	3	0.6	5	0.0235	CACNA1C, CACNA1D, CACNB4
5	leukocyte activation	3	0.67	4.48	0.0314	BLNK, CD8B, CD40
6	wound healing	3	0.67	4.48	0.0314	CD40, EREG, PROC
4	physiological response to wounding	6	2.37	2.53	0.0328	CD180, CD40, CR2, EREG, KLRG1, PROC
6	positive regulation of signal transduction	3	0.69	4.35	0.0333	CD40, EREG, TBK1
3	rhythmic process	2	0.28	7.14	0.0341	EREG, PER1
4	response to wounding	6	2.45	2.45	0.0372	CD180, CD40, CR2, EREG, KLRG1, PROC
3	extracellular structure organization and biogenesis	2	0.29	6.9	0.0377	COL19A1, COL4A4
4	extracellular matrix organization and biogenesis	2	0.29	6.9	0.0377	COL19A1, COL4A4
7	metal ion transport	6	2.49	2.41	0.0397	CACNA1C, CACNA1D, CACNB4, KCNH8, SCN3A, TCN1
6	positive regulation of biosynthesis	2	0.31	6.45	0.0414	EREG, HBB
4	cell activation	3	0.78	3.85	0.046	BLNK, CD8B, CD40
5	ion transport	9	4.71	1.91	0.0463	CACNA1C, CACNA1D, CACNB4, COL19A1, COL4A4, KCNH8, P2RX5, SCN3A, TCN1
2	response to stimulus	18	12	1.5	0.0485	ABCB4, CD180, CD19, CD22, CD40, CD72, CD79A, CLEC1B, CR2, CRISP3, EREG, IFNG, GPX3, KLRG1, MYO3B, PROC, RASGRF1, TBK1
molecular function
2	signal transducer activity	29	13.98	2.07	6.17e-05	CD180, CD19, CD40, CD72, CD79A, CD79B, CD8B, CELSR1, CHN1, CLEC1B, CR2, FCER2, FCRL1, FCRL2, FCRLA, GNAL, GNAZ, IL18R1, IL1R2, IRS2, KCNH8, KLRG1, P2RX5, P2RY14, PER1, PTPRK, PTPRO, RASGRP3, TBK1
4	sugar binding	6	0.96	6.25	0.00049	CD22, CD72, CLEC1B, CLEC4D, FCER2, KLRG1
8	voltage-gated calcium channel activity	3	0.18	16.67	0.00111	CACNA1C, CACNA1D, CACNB4
7	interleukin-1 receptor activity	2	0.05	40	0.00184	IL1R2, IL18R1
3	receptor activity	21	11.04	1.9	0.0026	CD180, CD40, CD72, CD79A, CD79B, CD8B, CELSR1, CLEC1B, CR2, FCER2, FCRL1, FCRL2, FCRLA, IL18R1, IL1R2, IRS2, KLRG1, P2RX5, P2RY14, PTPRK, PTPRO
6	interleukin-1 binding	2	0.07	28.57	0.00293	IL1R2, IL18R1
3	oxygen transporter activity	2	0.08	25	0.00425	HBB, HECTD2
7	nucleoside-triphosphatase activity	9	3.16	2.85	0.00465	ABCA13, ABCB4, DDX3Y, GNAL, GNAZ, KIF1B, MMAA, MYO6, PSMC5
3	carbohydrate binding	6	1.62	3.7	0.00625	CD22, CD72, CLEC1B, CLEC4D, FCER2, KLRG1
6	pyrophosphatase activity	9	3.33	2.7	0.00643	ABCA13, ABCB4, DDX3Y, GNAL, GNAZ, KIF1B, MMAA, MYO6, PSMC5
5	hydrolase activity\, acting on acid anhydrides\, in phosphorus-containing anhydrides	9	3.35	2.69	0.00664	ABCA13, ABCB4, DDX3Y, GNAL, GNAZ, KIF1B, MMAA, MYO6, PSMC5
4	hydrolase activity\, acting on acid anhydrides	9	3.36	2.68	0.00684	ABCA13, ABCB4, DDX3Y, GNAL, GNAZ, KIF1B, MMAA, MYO6, PSMC5
4	diacylglycerol binding	3	0.37	8.11	0.00687	CHN1, CIT, RASGRP3
8	transmembrane receptor protein phosphatase activity	2	0.13	15.38	0.00954	PTPRK, PTPRO
9	transmembrane receptor protein tyrosine phosphatase activity	2	0.13	15.38	0.00954	PTPRK, PTPRO
7	calcium channel activity	3	0.42	7.14	0.00957	CACNA1C, CACNA1D, CACNB4
6	voltage-gated ion channel activity	5	1.32	3.79	0.0113	CACNA1C, CACNA1D, CACNB4, KCNH8, SCN3A
8	ATPase activity	6	1.86	3.23	0.0115	ABCA13, ABCB4, DDX3Y, KIF1B, MYO6, PSMC5
3	selenium binding	2	0.15	13.33	0.0117	GPX3, HBB
2	binding	73	64.42	1.13	0.0187	ABCA13, ABCB4, ADCY2, AFF3, AREG, ARID3B, BFSP1, C17orf57, CACNA1C, CACNA1D, CACNB4, CD180, CD19, CD22, CD40, CD72, CD8B, CELSR1, CHN1, CIT, CLEC1B, CLEC4D, COL19A1, CR2, DDX3Y, EBF1, EOMES, EREG, FBXL13, FCER2, GNAL, GNAZ, GPX3, HBB, HECTD2, IFNG, IGHD, IGHM, IL18R1, IL1R2, IRS2, JAKMIP1, KCNH8, KIAA0423, KIF1B, KLRG1, MMAA, MSC, MYO3B, MYO6, NEB, NT5E, P2RX5, PAX5, PCDH9, PER1, PROC, PSMC5, RAS…
6	interleukin receptor activity	2	0.2	10	0.0194	IL1R2, IL18R1
3	antigen binding	2	0.22	9.09	0.0223	IGHD, IGHM
5	interleukin binding	2	0.23	8.7	0.0254	IL1R2, IL18R1
3	structural constituent of muscle	2	0.26	7.69	0.0304	MYO6, NEB
6	cation channel activity	5	1.75	2.86	0.0324	CACNA1C, CACNA1D, CACNB4, KCNH8, SCN3A
4	receptor binding	9	4.52	1.99	0.0376	AREG, CD72, CD8B, EREG, FCER2, IFNG, IRS2, JAKMIP1, PSMC5
5	ion channel activity	6	2.46	2.44	0.0381	CACNA1C, CACNA1D, CACNB4, KCNH8, P2RX5, SCN3A
5	hematopoietin/interferon-class D200-domain) cytokine receptor activity	2	0.33	6.06	0.0473	IL1R2, IL18R1
cellular component
9	voltage-gated calcium channel complex	3	0.15	20	0.000653	CACNA1C, CACNA1D, CACNB4
5	plasma membrane	24	12.25	1.96	0.0007	ABCB4, CACNA1C, CACNA1D, CACNB4, CD180, CD19, CD200, CD22, CD40, CD72, CD79B, CD8B, CELSR1, CLEC1B, CR2, EREG, FCER2, IL18R1,GNAZ, PTPRK, PTPRO, RASGRF1, RASGRP3, SCN3A
8	integral to plasma membrane	19	8.58	2.21	0.000705	ABCB4, CACNA1C, CACNA1D, CACNB4, CD19, CD200, CD22, CD40, CD72, CD79B, CD8B, CELSR1, CLEC1B, EREG, FCER2, PTPRK, PTPRO, RASGRP3, SCN3A
6	intrinsic to plasma membrane	19	8.65	2.2	0.000784	ABCB4, CACNA1C, CACNA1D, CACNB4, CD19, CD200, CD22, CD40, CD72, CD79B, CD8B, CELSR1, CLEC1B, EREG, FCER2, PTPRK, PTPRO, RASGRP3, SCN3A
6	plasma membrane part	19	10.34	1.84	0.00596	ABCB4, CACNA1C, CACNA1D, CACNB4, CD19, CD200, CD22, CD40, CD72, CD79B, CD8B, CELSR1, CLEC1B, EREG, FCER2, PTPRK, PTPRO, RASGRP3, SCN3A
4	membrane	44	34.86	1.26	0.026	ABCB4, ADCY2,AREG, BFSP1, CACNA1C, CACNA1D, CACNB4, CD180, CD19, CD200, CD22, CD40, CD72, CD79A, CD79B, CD8B, CELSR1, CLEC1B, CLEC4D, CR2, EREG, FCER2, FCRL2, GNAZ, IGHD, IGHM, IL18R1, IL1R2, KCNH8, KIF1B, KLRG1, MDGA1, NT5E, P2RX5, P2RY14, PCDH9, PTPRK, PTPRO, RASGRF1, RASGRP3, SCN3A, SQLE, VNN1, ZDHHC20
7	integral to membrane	36	27.4	1.31	0.03	ABCB4, ADCY2, AREG, CACNA1C, CACNA1D, CACNB4, CD180, CD19, CD200, CD22, CD40, CD72, CD79A, CD79B, CD8B, CELSR1, CLEC1B, CLEC4D, CR2, EREG, FCER2, FCRL2, IGHD, IGHM, IL18R1, IL1R2, KCNH8, KLRG1, P2RY14, PCDH9, PTPRK, PTPRO, RASGRP3, SCN3A, SQLE, ZDHHC20
4	collagen	2	0.26	7.69	0.0303	COL19A1, COL4A4
6	intrinsic to membrane	36	27.47	1.31	0.0313	ABCB4, ADCY2, AREG, CACNA1C, CACNA1D, CACNB4, CD180, CD19, CD200, CD22, CD40, CD72, CD79A, CD79B, CD8B, CELSR1, CLEC1B, CLEC4D, CR2, EREG, FCER2, FCRL2, IGHD, IGHM, IL18R1, IL1R2, KCNH8, KLRG1, P2RY14, PCDH9, PTPRK, PTPRO, RASGRP3, SCN3A, SQLE, ZDHHC20
5	membrane part	37	29.21	1.27	0.0469	ABCB4, ADCY2, AREG, CACNA1C, CACNA1D, CACNB4, CD180, CD19, CD200, CD22, CD40, CD72, CD79A, CD79B, CD8B, CELSR1, CLEC1B, CLEC4D, CR2, EREG, FCER2, FCRL2, IGHD, IGHM, IL18R1, IL1R2, KCNH8, KIF1B, KLRG1, P2RY14, PCDH9, PTPRK, PTPRO, RASGRP3, SCN3A, SQLE, ZDHHC20
KEGG pathway		O	E	R	P	Gene Symbol
	B cell receptor signaling pathway	8	0.419	19.111	2.21e-08	BLNK, CD19, CD22, CD72, CD79A, CD79B, CR2, RASGRP3
	Hematopoietic cell lineage	6	0.546	10.995	2.6e-05	CD19, CD22, CD8B, CR2, FCER2, IL1R2
	Type II diabetes mellitus	3	0.284	10.56	0.00345	CACNA1C, CACNA1D, IRS2
	Calcium signaling pathway	5	1.114	4.489	0.00578	ADCY2, CACNA1C, CACNA1D, GNAL, P2RX5
	MAPK signaling pathway	6	1.779	3.373	0.00964	CACNA1C, CACNA1D, CACNB4, IL1R2, RASGRF1, RASGRP3
	ABC transporters - General	2	0.254	7.868	0.0292	ABCA13, ABCB4
	GnRH signaling pathway	3	0.65	4.613	0.0293	ADCY2, CACNA1C, CACNA1D
	Cell adhesion molecules (CAMs)	3	0.807	3.716	0.0495	CD22, CD40, CD8B
