# Supplementary material for: Decreased expression of B cell related genes in leukocytes of women with Parkinson's disease
Source: Mol Neurodegener. 2011 Sep 23;6:66. doi: 10.1186/1750-1326-6-66 (PMC3189133; doi:10.1186/1750-1326-6-66)
Supplement: Additional file 4 — Supplemental Table 3: List of B cell-related genes on the Exon 1.0 array. Combined list of all B cell-related genes that are represented on the core-level Exon 1.0 array, which were extracted based on their annotations from multiple databases (DAVID functional analysis tools: GO, KEGG, Biocarta, BBID, UniProt Tissue and UniProt Keywords databases [23,24]). [file 1750-1326-6-66-S4.XLS]

## Sheet: genes list
Supplementary Table 3:
Combined list of all B cell-related genes represented on the core-level Exon 1.0 array
GenBank ID	Gene Name
AK127247	KIAA0368
BC007945	RIBOSOMAL PROTEIN S11
NM_000043	FAS (TNF RECEPTOR SUPERFAMILY, MEMBER 6)
NM_000057	BLOOM SYNDROME
NM_000061	BRUTON AGAMMAGLOBULINEMIA TYROSINE KINASE
NM_000062	SERPIN PEPTIDASE INHIBITOR, CLADE G (C1 INHIBITOR), MEMBER 1, (ANGIOEDEMA, HEREDITARY)
NM_000063	COMPLEMENT COMPONENT 2
NM_000064	COMPLEMENT COMPONENT 3
NM_000065	COMPLEMENT COMPONENT 6
NM_000066	COMPLEMENT COMPONENT 8, BETA POLYPEPTIDE
NM_000074	CD40 LIGAND (TNF SUPERFAMILY, MEMBER 5, HYPER-IGM SYNDROME)
NM_000158	GLUCAN (1,4-ALPHA-), BRANCHING ENZYME 1 (GLYCOGEN BRANCHING ENZYME, ANDERSEN DISEASE, GLYCOGEN STORAGE DISEASE TYPE IV)
NM_000204	COMPLEMENT FACTOR I
NM_000211	INTEGRIN, BETA 2 (COMPLEMENT COMPONENT 3 RECEPTOR 3 AND 4 SUBUNIT)
NM_000242	MANNOSE-BINDING LECTIN (PROTEIN C) 2, SOLUBLE (OPSONIC DEFECT)
NM_000380	XERODERMA PIGMENTOSUM, COMPLEMENTATION GROUP A
NM_000389	CYCLIN-DEPENDENT KINASE INHIBITOR 1A (P21, CIP1)
NM_000448	RECOMBINATION ACTIVATING GENE 1
NM_000465	BRCA1 ASSOCIATED RING DOMAIN 1
NM_000491	COMPLEMENT COMPONENT 1, Q SUBCOMPONENT, B CHAIN
NM_000536	RECOMBINATION ACTIVATING GENE 2
NM_000540	RYANODINE RECEPTOR 1 (SKELETAL)
NM_000562	COMPLEMENT COMPONENT 8, ALPHA POLYPEPTIDE
NM_000572	INTERLEUKIN 10
NM_000574	CD55 ANTIGEN, DECAY ACCELERATING FACTOR FOR COMPLEMENT (CROMER BLOOD GROUP)
NM_000586	INTERLEUKIN 2
NM_000587	COMPLEMENT COMPONENT 7
NM_000589	INTERLEUKIN 4
NM_000606	COMPLEMENT COMPONENT 8, GAMMA POLYPEPTIDE
NM_000616	CD4 ANTIGEN (P55)
NM_000619	INTERFERON, GAMMA
NM_000626	CD79B ANTIGEN (IMMUNOGLOBULIN-ASSOCIATED BETA)
NM_000639	FAS LIGAND (TNF SUPERFAMILY, MEMBER 6)
NM_000641	INTERLEUKIN 11
NM_000651	COMPLEMENT COMPONENT (3B/4B) RECEPTOR 1 (KNOPS BLOOD GROUP)
NM_000660	TRANSFORMING GROWTH FACTOR, BETA 1 (CAMURATI-ENGELMANN DISEASE)
NM_000715	COMPLEMENT COMPONENT 4 BINDING PROTEIN, ALPHA
NM_000748	CHOLINERGIC RECEPTOR, NICOTINIC, BETA 2 (NEURONAL)
NM_000880	INTERLEUKIN 7
NM_000884	IMP (INOSINE MONOPHOSPHATE) DEHYDROGENASE 2
NM_000944	PROTEIN PHOSPHATASE 3 (FORMERLY 2B), CATALYTIC SUBUNIT, ALPHA ISOFORM (CALCINEURIN A ALPHA)
NM_000991	RIBOSOMAL PROTEIN L28
NM_001001890	RUNT-RELATED TRANSCRIPTION FACTOR 1 (ACUTE MYELOID LEUKEMIA 1; AML1 ONCOGENE)
NM_001003942	BCL2 MODIFYING FACTOR
NM_001005743	NUMB HOMOLOG (DROSOPHILA)
NM_001006658	COMPLEMENT COMPONENT (3D/EPSTEIN BARR VIRUS) RECEPTOR 2
NM_001007792	NEUROTROPHIC TYROSINE KINASE, RECEPTOR, TYPE 1
NM_001008704	CHROMOSOME 6 OPEN READING FRAME 1
NM_001008894	NON IMPRINTED IN PRADER-WILLI/ANGELMAN SYNDROME 2
NM_001009186	CHAPERONIN CONTAINING TCP1, SUBUNIT 6A (ZETA 1)
NM_001012270	BACULOVIRAL IAP REPEAT-CONTAINING 5 (SURVIVIN)
NM_001012331	NEUROTROPHIC TYROSINE KINASE, RECEPTOR, TYPE 1
NM_001014432	V-AKT MURINE THYMOMA VIRAL ONCOGENE HOMOLOG 1
NM_001017364	COMPLEMENT COMPONENT 4 BINDING PROTEIN, BETA
NM_001017915	INOSITOL POLYPHOSPHATE-5-PHOSPHATASE, 145KDA
NM_001024956	STEROL-C5-DESATURASE (ERG3 DELTA-5-DESATURASE HOMOLOG, FUNGAL)-LIKE
NM_001025252	TUMOR PROTEIN D52
NM_001031849	MANNAN-BINDING LECTIN SERINE PEPTIDASE 1 (C4/C2 ACTIVATING COMPONENT OF RA-REACTIVE FACTOR)
NM_001033667	LYMPHOCYTE ANTIGEN 9
NM_001039584	PROTEIN INTERACTING WITH PRKCA 1
NM_001139	ARACHIDONATE 12-LIPOXYGENASE, 12R TYPE
NM_001167	BACULOVIRAL IAP REPEAT-CONTAINING 4
NM_001188	BCL2-ANTAGONIST/KILLER 1
NM_001192	TUMOR NECROSIS FACTOR RECEPTOR SUPERFAMILY, MEMBER 17
NM_001197	BCL2-INTERACTING KILLER (APOPTOSIS-INDUCING)
NM_001242	TUMOR NECROSIS FACTOR RECEPTOR SUPERFAMILY, MEMBER 7
NM_001250	CD40 ANTIGEN (TNF RECEPTOR SUPERFAMILY MEMBER 5)
NM_001252	TUMOR NECROSIS FACTOR (LIGAND) SUPERFAMILY, MEMBER 7
NM_001278	CONSERVED HELIX-LOOP-HELIX UBIQUITOUS KINASE
NM_001300	KRUPPEL-LIKE FACTOR 6
NM_001315	MITOGEN-ACTIVATED PROTEIN KINASE 14
NM_001328	C-TERMINAL BINDING PROTEIN 1
NM_001551	IMMUNOGLOBULIN (CD79A) BINDING PROTEIN 1
NM_001556	INHIBITOR OF KAPPA LIGHT POLYPEPTIDE GENE ENHANCER IN B-CELLS, KINASE BETA
NM_001560	INTERLEUKIN 13 RECEPTOR, ALPHA 1
NM_001614	ACTIN, BETA
NM_001626	V-AKT MURINE THYMOMA VIRAL ONCOGENE HOMOLOG 2
NM_001706	B-CELL CLL/LYMPHOMA 6 (ZINC FINGER PROTEIN 51)
NM_001716	BURKITT LYMPHOMA RECEPTOR 1, GTP BINDING PROTEIN (CHEMOKINE (C-X-C MOTIF) RECEPTOR 5)
NM_001735	COMPLEMENT COMPONENT 5
NM_001737	COMPLEMENT COMPONENT 9
NM_001770	CD19 ANTIGEN
NM_001771	CD22 ANTIGEN
NM_001775	CD38 ANTIGEN (P45)
NM_001778	CD48 ANTIGEN (B-CELL MEMBRANE PROTEIN)
NM_001782	CD72 ANTIGEN
NM_001783	CD79A ANTIGEN (IMMUNOGLOBULIN-ASSOCIATED ALPHA)
NM_001806	CCAAT/ENHANCER BINDING PROTEIN (C/EBP), GAMMA
NM_001877	COMPLEMENT COMPONENT (3D/EPSTEIN BARR VIRUS) RECEPTOR 2
NM_001979	EPOXIDE HYDROLASE 2, CYTOPLASMIC
NM_002001	FC FRAGMENT OF IGE, HIGH AFFINITY I, RECEPTOR FOR; ALPHA POLYPEPTIDE
NM_002002	FC FRAGMENT OF IGE, LOW AFFINITY II, RECEPTOR FOR (CD23A)
NM_002093	GLYCOGEN SYNTHASE KINASE 3 BETA
NM_002110	HEMOPOIETIC CELL KINASE
NM_002117	MAJOR HISTOCOMPATIBILITY COMPLEX, CLASS I, B
NM_002120	MAJOR HISTOCOMPATIBILITY COMPLEX, CLASS II, DO BETA
NM_002124, NM_002125	MAJOR HISTOCOMPATIBILITY COMPLEX, CLASS II, DR BETA 1
NM_002176	INTERFERON, BETA 1, FIBROBLAST
NM_002185	INTERLEUKIN 7 RECEPTOR
NM_002191	INHIBIN, ALPHA
NM_002192	INHIBIN, BETA A (ACTIVIN A, ACTIVIN AB ALPHA POLYPEPTIDE)
NM_002201	INTERFERON STIMULATED EXONUCLEASE GENE 20KDA
NM_002209	INTEGRIN, ALPHA L (ANTIGEN CD11A (P180), LYMPHOCYTE FUNCTION-ASSOCIATED ANTIGEN 1; ALPHA POLYPEPTIDE)
NM_002211	INTEGRIN, BETA 1 (FIBRONECTIN RECEPTOR, BETA POLYPEPTIDE, ANTIGEN CD29 INCLUDES MDF2, MSK12)
NM_002228	V-JUN SARCOMA VIRUS 17 ONCOGENE HOMOLOG (AVIAN)
NM_002312	LIGASE IV, DNA, ATP-DEPENDENT
NM_002350	V-YES-1 YAMAGUCHI SARCOMA VIRAL RELATED ONCOGENE HOMOLOG
NM_002389	CD46 ANTIGEN, COMPLEMENT REGULATORY PROTEIN
NM_002396	MALIC ENZYME 2, NAD(+)-DEPENDENT, MITOCHONDRIAL
NM_002468	MYELOID DIFFERENTIATION PRIMARY RESPONSE GENE (88)
NM_002503	NUCLEAR FACTOR OF KAPPA LIGHT POLYPEPTIDE GENE ENHANCER IN B-CELLS INHIBITOR, BETA
NM_002649	PHOSPHOINOSITIDE-3-KINASE, CATALYTIC, GAMMA POLYPEPTIDE
NM_002661	PHOSPHOLIPASE C, GAMMA 2 (PHOSPHATIDYLINOSITOL-SPECIFIC)
NM_002663	PHOSPHOLIPASE D2
NM_002698	POU DOMAIN, CLASS 2, TRANSCRIPTION FACTOR 2
NM_002738	PROTEIN KINASE C, BETA 1
NM_002750	MITOGEN-ACTIVATED PROTEIN KINASE 8
NM_002801	PROTEASOME (PROSOME, MACROPAIN) SUBUNIT, BETA TYPE, 10
NM_002838	PROTEIN TYROSINE PHOSPHATASE, RECEPTOR TYPE, C
NM_002872	RAS-RELATED C3 BOTULINUM TOXIN SUBSTRATE 2 (RHO FAMILY, SMALL GTP BINDING PROTEIN RAC2)
NM_002896	RNA BINDING MOTIF PROTEIN 4
NM_002922	REGULATOR OF G-PROTEIN SIGNALLING 1
NM_003028	SRC HOMOLOGY 2 DOMAIN CONTAINING ADAPTOR PROTEIN B
NM_003111	SP3 TRANSCRIPTION FACTOR
NM_003121	SPI-B TRANSCRIPTION FACTOR (SPI-1/PU.1 RELATED)
NM_003144	SIGNAL SEQUENCE RECEPTOR, ALPHA (TRANSLOCON-ASSOCIATED PROTEIN ALPHA)
NM_003152	SIGNAL TRANSDUCER AND ACTIVATOR OF TRANSCRIPTION 5A
NM_003153	SIGNAL TRANSDUCER AND ACTIVATOR OF TRANSCRIPTION 6, INTERLEUKIN-4 INDUCED
NM_003164	SYNTAXIN 5A
NM_003173	SUPPRESSOR OF VARIEGATION 3-9 HOMOLOG 1 (DROSOPHILA)
NM_003177	SPLEEN TYROSINE KINASE
NM_003200	TRANSCRIPTION FACTOR 3 (E2A IMMUNOGLOBULIN ENHANCER BINDING FACTORS E12/E47)
NM_003335	UBIQUITIN-ACTIVATING ENZYME E1-LIKE
NM_003371	VAV 2 ONCOGENE
NM_003374	VOLTAGE-DEPENDENT ANION CHANNEL 1
NM_003375	VOLTAGE-DEPENDENT ANION CHANNEL 2
NM_003560	PHOSPHOLIPASE A2, GROUP VI (CYTOSOLIC, CALCIUM-INDEPENDENT)
NM_003574	VAMP (VESICLE-ASSOCIATED MEMBRANE PROTEIN)-ASSOCIATED PROTEIN A, 33KDA
NM_003629	PHOSPHOINOSITIDE-3-KINASE, REGULATORY SUBUNIT 3 (P55, GAMMA)
NM_003641	INTERFERON INDUCED TRANSMEMBRANE PROTEIN 1 (9-27)
NM_003745	SUPPRESSOR OF CYTOKINE SIGNALING 1
NM_003762	VESICLE-ASSOCIATED MEMBRANE PROTEIN 4
NM_003921	B-CELL CLL/LYMPHOMA 10
NM_003930	SRC FAMILY ASSOCIATED PHOSPHOPROTEIN 2
NM_003954	MITOGEN-ACTIVATED PROTEIN KINASE KINASE KINASE 14
NM_003975	SH2 DOMAIN PROTEIN 2A
NM_003977	ARYL HYDROCARBON RECEPTOR INTERACTING PROTEIN
NM_003982	SOLUTE CARRIER FAMILY 7 (CATIONIC AMINO ACID TRANSPORTER, Y+ SYSTEM), MEMBER 7
NM_003998	NUCLEAR FACTOR OF KAPPA LIGHT POLYPEPTIDE GENE ENHANCER IN B-CELLS 1 (P105)
NM_004001	FC FRAGMENT OF IGG, LOW AFFINITY IIB, RECEPTOR (CD32)
NM_004052	BCL2/ADENOVIRUS E1B 19KDA INTERACTING PROTEIN 3
NM_004094	EUKARYOTIC TRANSLATION INITIATION FACTOR 2, SUBUNIT 1 ALPHA, 35KDA
NM_004106	FC FRAGMENT OF IGE, HIGH AFFINITY I, RECEPTOR FOR; GAMMA POLYPEPTIDE
NM_004134	HEAT SHOCK 70KDA PROTEIN 9B (MORTALIN-2)
NM_004209	SYNAPTOGYRIN 3
NM_004226	SERINE/THREONINE KINASE 17B (APOPTOSIS-INDUCING)
NM_004310	RAS HOMOLOG GENE FAMILY, MEMBER H
NM_004324	BCL2-ASSOCIATED X PROTEIN
NM_004335	BONE MARROW STROMAL CELL ANTIGEN 2
NM_004346	CASPASE 3, APOPTOSIS-RELATED CYSTEINE PEPTIDASE
NM_004355	CD74 ANTIGEN (INVARIANT POLYPEPTIDE OF MAJOR HISTOCOMPATIBILITY COMPLEX, CLASS II ANTIGEN-ASSOCIATED)
NM_004356	CD81 ANTIGEN (TARGET OF ANTIPROLIFERATIVE ANTIBODY 1)
NM_004418	DUAL SPECIFICITY PHOSPHATASE 2
NM_004554	NUCLEAR FACTOR OF ACTIVATED T-CELLS, CYTOPLASMIC, CALCINEURIN-DEPENDENT 4
NM_004556	NUCLEAR FACTOR OF KAPPA LIGHT POLYPEPTIDE GENE ENHANCER IN B-CELLS INHIBITOR, EPSILON
NM_004633	INTERLEUKIN 1 RECEPTOR, TYPE II
NM_004656	BRCA1 ASSOCIATED PROTEIN-1 (UBIQUITIN CARBOXY-TERMINAL HYDROLASE)
NM_004706	RHO GUANINE NUCLEOTIDE EXCHANGE FACTOR (GEF) 1
NM_004792	PEPTIDYLPROLYL ISOMERASE G (CYCLOPHILIN G)
NM_004811	LEUPAXIN
NM_004843	INTERLEUKIN 27 RECEPTOR, ALPHA
NM_004958	FK506 BINDING PROTEIN 12-RAPAMYCIN ASSOCIATED PROTEIN 1
NM_004994	MATRIX METALLOPEPTIDASE 9 (GELATINASE B, 92KDA GELATINASE, 92KDA TYPE IV COLLAGENASE)
NM_005026	PHOSPHOINOSITIDE-3-KINASE, CATALYTIC, DELTA POLYPEPTIDE
NM_005027	PHOSPHOINOSITIDE-3-KINASE, REGULATORY SUBUNIT 2 (P85 BETA)
NM_005052	RAS-RELATED C3 BOTULINUM TOXIN SUBSTRATE 3 (RHO FAMILY, SMALL GTP BINDING PROTEIN RAC3)
NM_005098	MUSCULIN (ACTIVATED B-CELL FACTOR-1)
NM_005178	B-CELL CLL/LYMPHOMA 3
NM_005191	CD80 ANTIGEN (CD28 ANTIGEN LIGAND 1, B7-1 ANTIGEN)
NM_005252	V-FOS FBJ MURINE OSTEOSARCOMA VIRAL ONCOGENE HOMOLOG
NM_005354	JUN D PROTO-ONCOGENE
NM_005428	VAV 1 ONCOGENE
NM_005445	CHONDROITIN SULFATE PROTEOGLYCAN 6 (BAMACAN)
NM_005474	HISTONE DEACETYLASE 5
NM_005485	POLY (ADP-RIBOSE) POLYMERASE FAMILY, MEMBER 3
NM_005605	PROTEIN PHOSPHATASE 3 (FORMERLY 2B), CATALYTIC SUBUNIT, GAMMA ISOFORM (CALCINEURIN A GAMMA)
NM_005745	B-CELL RECEPTOR-ASSOCIATED PROTEIN 31
NM_005755	EPSTEIN-BARR VIRUS INDUCED GENE 3
NM_005789	PROTEASOME (PROSOME, MACROPAIN) ACTIVATOR SUBUNIT 3 (PA28 GAMMA; KI)
NM_005857	ZINC METALLOPEPTIDASE (STE24 HOMOLOG, YEAST)
NM_006037	HISTONE DEACETYLASE 4
NM_006085	3'(2'), 5'-BISPHOSPHATE NUCLEOTIDASE 1
NM_006113	VAV 3 ONCOGENE
NM_006120	MAJOR HISTOCOMPATIBILITY COMPLEX, CLASS II, DM ALPHA
NM_006139	CD28 ANTIGEN (TP44)
NM_006177	NEURAL RETINA LEUCINE ZIPPER
NM_006218	PHOSPHOINOSITIDE-3-KINASE, CATALYTIC, ALPHA POLYPEPTIDE
NM_006219	PHOSPHOINOSITIDE-3-KINASE, CATALYTIC, BETA POLYPEPTIDE
NM_006254	PROTEIN KINASE C, DELTA
NM_006256	PROTEIN KINASE N2
NM_006268	D4, ZINC AND DOUBLE PHD FINGERS FAMILY 2
NM_006323	SEC24 RELATED GENE FAMILY, MEMBER B (S. CEREVISIAE)
NM_006364	SEC23 HOMOLOG A (S. CEREVISIAE)
NM_006430	CHAPERONIN CONTAINING TCP1, SUBUNIT 4 (DELTA)
NM_006442	DR1-ASSOCIATED PROTEIN 1 (NEGATIVE COFACTOR 2 ALPHA)
NM_006573	TUMOR NECROSIS FACTOR (LIGAND) SUPERFAMILY, MEMBER 13B
NM_006610	MANNAN-BINDING LECTIN SERINE PEPTIDASE 2
NM_006785	MUCOSA ASSOCIATED LYMPHOID TISSUE LYMPHOMA TRANSLOCATION GENE 1
NM_007162	TRANSCRIPTION FACTOR EB
NM_007213	PRA1 DOMAIN FAMILY, MEMBER 2
NM_007236	CALCIUM BINDING PROTEIN P22
NM_007293	COMPLEMENT COMPONENT 4A (RODGERS BLOOD GROUP)
NM_012108	BCR DOWNSTREAM SIGNALING 1
NM_012340	NUCLEAR FACTOR OF ACTIVATED T-CELLS, CYTOPLASMIC, CALCINEURIN-DEPENDENT 2
NM_012448	SIGNAL TRANSDUCER AND ACTIVATOR OF TRANSCRIPTION 5B
NM_012452	TUMOR NECROSIS FACTOR RECEPTOR SUPERFAMILY, MEMBER 13B
NM_012483	GRANULYSIN
NM_013246	CARDIOTROPHIN-LIKE CYTOKINE FACTOR 1
NM_013284	POLYMERASE (DNA DIRECTED), MU
NM_013314	B-CELL LINKER
NM_013351	TRANSCRIPTION FACTOR TBLYM
NM_013444	UBIQUILIN 2
NM_014110	PROTEIN PHOSPHATASE 1, REGULATORY (INHIBITOR) SUBUNIT 8
NM_014146	LINKER FOR ACTIVATION OF T CELLS FAMILY, MEMBER 2
NM_014169	CHROMATIN MODIFYING PROTEIN 4A
NM_014308	PHOSPHOINOSITIDE-3-KINASE, REGULATORY SUBUNIT 5, P101
NM_014488	RAB30, MEMBER RAS ONCOGENE FAMILY
NM_014567	BREAST CANCER ANTI-ESTROGEN RESISTANCE 1
NM_014763	MITOCHONDRIAL RIBOSOMAL PROTEIN L19
NM_014878	KIAA0020
NM_015055	SWAP-70 PROTEIN
NM_015259	INDUCIBLE T-CELL CO-STIMULATOR LIGAND
NM_015374	UNC-84 HOMOLOG B (C. ELEGANS)
NM_015401	DKFZP586J0917 PROTEIN
NM_015897	PROTEIN INHIBITOR OF ACTIVATED STAT, 4
NM_015898	ZINC FINGER AND BTB DOMAIN CONTAINING 7A
NM_015941	ATPASE, H+ TRANSPORTING, LYSOSOMAL 50/57KDA, V1 SUBUNIT H
NM_015991	COMPLEMENT COMPONENT 1, Q SUBCOMPONENT, A CHAIN
NM_016162	INHIBITOR OF GROWTH FAMILY, MEMBER 4
NM_016199	LSM7 HOMOLOG, U6 SMALL NUCLEAR RNA ASSOCIATED (S. CEREVISIAE)
NM_016417	GLUTAREDOXIN 5 HOMOLOG (S. CEREVISIAE)
NM_016428	ABI GENE FAMILY, MEMBER 3
NM_016429	COATOMER PROTEIN COMPLEX, SUBUNIT ZETA 2
NM_016498	MITOCHONDRIAL PROTEIN 18 KDA
NM_016535	ZINC FINGER PROTEIN 581
NM_016576	GUANOSINE MONOPHOSPHATE REDUCTASE 2
NM_016596	DKFZP586J0917 PROTEIN
NM_016610	TOLL-LIKE RECEPTOR 8
NM_016948	PAR-6 PARTITIONING DEFECTIVE 6 HOMOLOG ALPHA (C.ELEGANS)
NM_017771	PX DOMAIN CONTAINING SERINE/THREONINE KINASE
NM_017935	B-CELL SCAFFOLD PROTEIN WITH ANKYRIN REPEATS 1
NM_018248	NEI ENDONUCLEASE VIII-LIKE 3 (E. COLI)
NM_018384	GTPASE, IMAP FAMILY MEMBER 5
NM_018456	ELL ASSOCIATED FACTOR 2
NM_018695	ERBB2 INTERACTING PROTEIN
NM_019111	MAJOR HISTOCOMPATIBILITY COMPLEX, CLASS II, DR ALPHA
NM_020070	IMMUNOGLOBULIN LAMBDA-LIKE POLYPEPTIDE 1
NM_020158	EXOSOME COMPONENT 5
NM_020360	PHOSPHOLIPID SCRAMBLASE 3
NM_020375	CHROMOSOME 12 OPEN READING FRAME 5
NM_020400	G PROTEIN-COUPLED RECEPTOR 92
NM_020529	NUCLEAR FACTOR OF KAPPA LIGHT POLYPEPTIDE GENE ENHANCER IN B-CELLS INHIBITOR, ALPHA
NM_020661	ACTIVATION-INDUCED CYTIDINE DEAMINASE
NM_020905	RETINOL DEHYDROGENASE 14 (ALL-TRANS AND 9-CIS)
NM_020979	ADAPTOR PROTEIN WITH PLECKSTRIN HOMOLOGY AND SRC HOMOLOGY 2 DOMAINS
NM_021132	PROTEIN PHOSPHATASE 3 (FORMERLY 2B), CATALYTIC SUBUNIT, BETA ISOFORM (CALCINEURIN A BETA)
NM_021138	TNF RECEPTOR-ASSOCIATED FACTOR 2
NM_021213	PHOSPHATIDYLCHOLINE TRANSFER PROTEIN
NM_021930	RAD50 INTERACTOR 1
NM_021958	H2.0-LIKE HOMEOBOX 1 (DROSOPHILA)
NM_022063	CHROMOSOME 10 OPEN READING FRAME 84
NM_022452	FIBROSIN 1
NM_022727	HPAII TINY FRAGMENTS LOCUS 9C
NM_024782	XRCC4-LIKE FACTOR
NM_024952	CHROMOSOME 14 OPEN READING FRAME 159
NM_025065	BRIX DOMAIN CONTAINING 5
NM_031458	POLY (ADP-RIBOSE) POLYMERASE FAMILY, MEMBER 9
NM_031483	ATROPHIN-1 INTERACTING PROTEIN 4
NM_032020	FUCOSIDASE, ALPHA-L- 2, PLASMA
NM_032214	SRC-LIKE-ADAPTOR 2
NM_032327	ZINC FINGER, DHHC-TYPE CONTAINING 16
NM_032415	CASPASE RECRUITMENT DOMAIN FAMILY, MEMBER 11
NM_032464	LINKER FOR ACTIVATION OF T CELLS FAMILY, MEMBER 2
NM_032476	MITOCHONDRIAL RIBOSOMAL PROTEIN S6
NM_032632	POLY(A) POLYMERASE ALPHA
NM_032730	RETICULON 4 INTERACTING PROTEIN 1
NM_033130	SIALIC ACID BINDING IG-LIKE LECTIN 10
NM_033340	CASPASE 7, APOPTOSIS-RELATED CYSTEINE PEPTIDASE
NM_033355	CASPASE 8, APOPTOSIS-RELATED CYSTEINE PEPTIDASE
NM_033637	BETA-TRANSDUCIN REPEAT CONTAINING
NM_052838	SEPTIN 1
NM_052945	TUMOR NECROSIS FACTOR RECEPTOR SUPERFAMILY, MEMBER 13C
NM_053067	UBIQUILIN 1
NM_054112	DEFENSIN, BETA 118
NM_057749	CYCLIN E2
NM_078467	CYCLIN-DEPENDENT KINASE INHIBITOR 1A (P21, CIP1)
NM_080549	PROTEIN TYROSINE PHOSPHATASE, NON-RECEPTOR TYPE 6
NM_080916	DEOXYGUANOSINE KINASE
NM_080922	PROTEIN TYROSINE PHOSPHATASE, RECEPTOR TYPE, C
NM_130798	SYNAPTOSOMAL-ASSOCIATED PROTEIN, 23KDA
NM_134440	REGULATORY FACTOR X-ASSOCIATED ANKYRIN-CONTAINING PROTEIN
NM_138714	NUCLEAR FACTOR OF ACTIVATED T-CELLS 5, TONICITY-RESPONSIVE
NM_138764	BCL2-ASSOCIATED X PROTEIN
NM_139013	MITOGEN-ACTIVATED PROTEIN KINASE 14
NM_139074	DEFENSIN, BETA 127
NM_139201	G PROTEIN-COUPLED RECEPTOR KINASE INTERACTOR 2
NM_139211	HOMEODOMAIN-ONLY PROTEIN
NM_144563	RIBOSE 5-PHOSPHATE ISOMERASE A (RIBOSE 5-PHOSPHATE EPIMERASE)
NM_145285	NK2 TRANSCRIPTION FACTOR HOMOLOG C (DROSOPHILA)
NM_145701	CELL DIVISION CYCLE ASSOCIATED 4
NM_145725	TNF RECEPTOR-ASSOCIATED FACTOR 3
NM_145759	TNF RECEPTOR-ASSOCIATED FACTOR 5
NM_145803	TNF RECEPTOR-ASSOCIATED FACTOR 6
NM_145912	NFAT ACTIVATING PROTEIN WITH ITAM MOTIF 1
NM_147180	PROTEIN PHOSPHATASE 3 (FORMERLY 2B), REGULATORY SUBUNIT B, 19KDA, BETA ISOFORM (CALCINEURIN B, TYPE II)
NM_152866	MEMBRANE-SPANNING 4-DOMAINS, SUBFAMILY A, MEMBER 1
NM_153020	RNA BINDING MOTIF PROTEIN 24
NM_153325	DEFENSIN, BETA 125
NM_170672	RAS GUANYL RELEASING PROTEIN 3 (CALCIUM AND DAG-REGULATED)
NM_170746	CHROMOSOME 11 OPEN READING FRAME 31
NM_172089	TUMOR NECROSIS FACTOR (LIGAND) SUPERFAMILY, MEMBER 12-MEMBER 13
NM_172369	COMPLEMENT COMPONENT 1, Q SUBCOMPONENT, C CHAIN
NM_172387	NUCLEAR FACTOR OF ACTIVATED T-CELLS, CYTOPLASMIC, CALCINEURIN-DEPENDENT 1
NM_173163	NUCLEAR FACTOR OF ACTIVATED T-CELLS, CYTOPLASMIC, CALCINEURIN-DEPENDENT 3
NM_173460	DEFENSIN, BETA 119
NM_173827	SYNAPTOTAGMIN-LIKE 1
NM_175040	ST6 (ALPHA-N-ACETYL-NEURAMINYL-2,3-BETA-GALACTOSYL-1,3)-N-ACETYLGALACTOSAMINIDE ALPHA-2,6-SIALYLTRANSFERASE 4
NM_175852	TAXILIN ALPHA
NM_176795, NM_002524, NM_033360	V-HA-RAS HARVEY RAT SARCOMA VIRAL ONCOGENE HOMOLOG
NM_178423	HISTONE DEACETYLASE 9
NM_181078	INTERLEUKIN 21 RECEPTOR
NM_181093	SCY1-LIKE 3 (S. CEREVISIAE)
NM_181523	PHOSPHOINOSITIDE-3-KINASE, REGULATORY SUBUNIT 1 (P85 ALPHA)
NM_181524	PHOSPHOINOSITIDE-3-KINASE, REGULATORY SUBUNIT 1 (P85 ALPHA)
NM_181690	V-AKT MURINE THYMOMA VIRAL ONCOGENE HOMOLOG 3 (PROTEIN KINASE B, GAMMA)
NM_182549	MAJOR HISTOCOMPATIBILITY COMPLEX, CLASS II, DQ BETA 1
NM_182690	EPHRIN-A4
NM_183412	F-BOX PROTEIN 44
NM_198829	RAS-RELATED C3 BOTULINUM TOXIN SUBSTRATE 1 (RHO FAMILY, SMALL GTP BINDING PROTEIN RAC1)
NM_203339	CLUSTERIN
NM_207291	UPSTREAM TRANSCRIPTION FACTOR 2, C-FOS INTERACTING
NR_002219	EFFECTOR CELL PEPTIDASE RECEPTOR 1

## Sheet: b cell related annotations list
B cell related annotations
GOTERM_BP_ALL:GO:0050864~regulation of B cell activation
GOTERM_BP_ALL:GO:0042100~B cell proliferation
GOTERM_BP_ALL:GO:0030183~B cell differentiation
UP_TISSUE:B-cell lymphoma
SP_PIR_KEYWORDS:B-cell
GOTERM_BP_ALL:GO:0050871~positive regulation of B cell activation
BIOCARTA:h_bcellsurvivalPathway:B Cell Survival Pathway
UP_TISSUE:B-cell
GOTERM_BP_ALL:GO:0019724~B cell mediated immunity
GOTERM_BP_ALL:GO:0042113~B cell activation
UP_TISSUE:B cells
SP_PIR_KEYWORDS:b-cell activation
KEGG_PATHWAY:hsa04662:B cell receptor signaling pathway
GOTERM_BP_ALL:GO:0030888~regulation of B cell proliferation
GOTERM_BP_ALL:GO:0030890~positive regulation of B cell proliferation
GOTERM_BP_ALL:GO:0050853~B cell receptor signaling pathway
GOTERM_BP_ALL:GO:0001782~B cell homeostasis
BIOCARTA:h_tall1Pathway:TACI and BCMA stimulation of B cell immune responses.
BIOCARTA:h_bbcellPathway:Bystander B Cell Activation
BIOCARTA:h_blymphocytePathway:B Lymphocyte Cell Surface Molecules
BIOCARTA:h_asbcellPathway:Antigen Dependent B Cell Activation
