# Supplementary material for: Decreased expression of B cell related genes in leukocytes of women with Parkinson's disease
Source: Mol Neurodegener. 2011 Sep 23;6:66. doi: 10.1186/1750-1326-6-66 (PMC3189133; doi:10.1186/1750-1326-6-66)
Supplement: Additional file 5 — Supplemental Table 4: Summary of Pearson correlation analysis. A list of all correlated genes detected among the 115 significantly changed transcripts within all 59 RNA samples (Pearson Correlation test, threshold: r > 0.8 and P < 10-14). [file 1750-1326-6-66-S5.XLS]

## Sheet: Sheet1
Supplementary Table 4:
A list of all correlated genes detected among the 115 significantly changed transcripts
Trascript 1			Trascript 2
transcript id	Gene	RefSeq	transcript id	Gene	RefSeq	Correlation	P-value
2363852	FCRLA	NM_032738	3834502	CD79A	NM_001783	0.906285	5.56108e-23
3205293	PAX5	NM_016734	3834502	CD79A	NM_001783	0.898513	4.83412e-22
3766533	CD79B	NM_000626	3834502	CD79A	NM_001783	0.897364	6.55695e-22
3205293	PAX5	NM_016734	3824427	FAM129C	NM_173544	0.88624	1.05384e-20
2439101	FCRL1	NM_052938	2667809	OSBPL10	NM_017784	0.882266	2.65179e-20
2439052	FCRL2	NM_138738	2737596	BANK1	NM_017935	0.876167	1.02656e-19
2439052	FCRL2	NM_138738	2667809	OSBPL10	NM_017784	0.86941	4.24169e-19
3578152	TCL1A	NM_021966	3848492	FCER2	NM_002002	0.868644	4.95704e-19
3578152	TCL1A	NM_021966	3581637	IGHD	BC021276	0.863829	1.29177e-18
3741547	P2RX5	NM_002561	3824427	FAM129C	NM_173544	0.861538	2.01175e-18
3205293	PAX5	NM_016734	3741547	P2RX5	NM_002561	0.856282	5.39837e-18
3578152	TCL1A	NM_021966	3834502	CD79A	NM_001783	0.854409	7.60223e-18
3824427	FAM129C	NM_173544	3830359	CD22	NM_001771	0.852981	9.83806e-18
2667809	OSBPL10	NM_017784	3205293	PAX5	NM_016734	0.851849	1.20457e-17
3578152	TCL1A	NM_021966	3830359	CD22	NM_001771	0.851304	1.3271e-17
2912649	COL19A1	NM_001858	3578152	TCL1A	NM_021966	0.849724	1.7536e-17
2584787	COBLL1	NM_014900	2737596	BANK1	NM_017935	0.849656	1.77463e-17
3205293	PAX5	NM_016734	3830359	CD22	NM_001771	0.845961	3.36268e-17
2562965	CD8B	NM_172213	3404030	KLRG1	NM_005810	0.845764	3.4776e-17
2912649	COL19A1	NM_001858	3581637	IGHD	BC021276	0.845066	3.91587e-17
2439101	FCRL1	NM_052938	3830359	CD22	NM_001771	0.84428	4.47274e-17
2439052	FCRL2	NM_138738	2439101	FCRL1	NM_052938	0.842677	5.85276e-17
3830359	CD22	NM_001771	3834502	CD79A	NM_001783	0.840433	8.4856e-17
2439052	FCRL2	NM_138738	2584787	COBLL1	NM_014900	0.84016	8.8744e-17
2737596	BANK1	NM_017935	3741547	P2RX5	NM_002561	0.839532	9.83464e-17
3741547	P2RX5	NM_002561	3766533	CD79B	NM_000626	0.838548	1.15422e-16
2363852	FCRLA	NM_032738	3766533	CD79B	NM_000626	0.837205	1.43364e-16
2363852	FCRLA	NM_032738	3205293	PAX5	NM_016734	0.827855	6.15397e-16
3581637	IGHD	BC021276	3848492	FCER2	NM_002002	0.825859	8.30461e-16
3581637	IGHD	BC021276	3830359	CD22	NM_001771	0.825608	8.62126e-16
2667809	OSBPL10	NM_017784	3830359	CD22	NM_001771	0.824347	1.03951e-15
3741547	P2RX5	NM_002561	3834502	CD79A	NM_001783	0.82428	1.04985e-15
2912649	COL19A1	NM_001858	3830359	CD22	NM_001771	0.823616	1.15781e-15
2667809	OSBPL10	NM_017784	3824427	FAM129C	NM_173544	0.822137	1.43777e-15
2439052	FCRL2	NM_138738	3824427	FAM129C	NM_173544	0.81658	3.1877e-15
3824427	FAM129C	NM_173544	3834502	CD79A	NM_001783	0.816026	3.44597e-15
3741547	P2RX5	NM_002561	3830359	CD22	NM_001771	0.815524	3.69718e-15
2737596	BANK1	NM_017935	3205293	PAX5	NM_016734	0.813747	4.73487e-15
2439052	FCRL2	NM_138738	3205293	PAX5	NM_016734	0.813571	4.85162e-15
3205293	PAX5	NM_016734	3578152	TCL1A	NM_021966	0.81284	5.36668e-15
3830359	CD22	NM_001771	3848492	FCER2	NM_002002	0.81278	5.4112e-15
3060117	ABCB4	NM_000443	3578152	TCL1A	NM_021966	0.811492	6.45671e-15
3834502	CD79A	NM_001783	3848492	FCER2	NM_002002	0.809759	8.17175e-15
2420642	MCOLN2	NM_153259	2562965	CD8B	NM_172213	0.808423	9.78306e-15
2420642	MCOLN2	NM_153259	3404030	KLRG1	NM_005810	0.807026	1.17911e-14
3205293	PAX5	NM_016734	3766533	CD79B	NM_000626	0.802954	2.01455e-14
2439101	FCRL1	NM_052938	3205293	PAX5	NM_016734	0.802939	2.01848e-14
2566848	AFF3	NM_002285	3655109	CD19	NM_001770	0.802606	2.1077e-14
2439101	FCRL1	NM_052938	2737596	BANK1	NM_017935	0.802227	2.21382e-14
2439101	FCRL1	NM_052938	3578152	TCL1A	NM_021966	0.802079	2.25663e-14
2667809	OSBPL10	NM_017784	2737596	BANK1	NM_017935	0.801924	2.30232e-14
2439101	FCRL1	NM_052938	2566848	AFF3	NM_002285	0.801126	2.55187e-14
2737596	BANK1	NM_017935	3830359	CD22	NM_001771	0.80098	2.60024e-14
2667809	OSBPL10	NM_017784	3741547	P2RX5	NM_002561	0.800078	2.91909e-14
