# Supplementary material for: Decreased expression of B cell related genes in leukocytes of women with Parkinson's disease
Source: Mol Neurodegener. 2011 Sep 23;6:66. doi: 10.1186/1750-1326-6-66 (PMC3189133; doi:10.1186/1750-1326-6-66)
Supplement: Additional file 6 — Supplemental Table 5: Validation of expression analysis. Results of the validation analyses that tested the expression levels of 10 genes in 9 PD-patient and 6 control samples. Detailed are the mean and SD obtained by both the Human Exon 1.0 ST array and the quantitative real-time RT-PCR analyses, as well as the results and significance of the Pearson Correlation test, which compared the expression levels that resulted from these two methods. [file 1750-1326-6-66-S6.XLS]

## Sheet: Sheet1
Supplementary Table 5:
Expression validation results
			CD19	CD22	CD79A	EREG	IGHD	IGHM	KCNH8	PAX5	PCDH9	SNCA
Human Exon 1.0 ST array results	Control	AVG	6.9782	8.26542	8.52803	3.51299	7.65073	9.2576	4.84736	6.60728	5.53051	3.79051
		SD	0.442227	0.444066	0.473367	0.743896	0.538321	0.476062	0.783518	0.467556	0.327147	1.0455
	PD	AVG	5.66831	6.97776	7.27945	4.4977	6.43133	7.84599	3.62787	5.60707	4.37625	3.73511
		SD	0.536414	0.569325	0.442442	0.965693	0.713863	0.68593	0.636073	0.625544	0.521193	0.518183
Real-Time RT-PCR results	Control	AVG	1.1347	2.34183	4.91787	0.0113108	2.07898	12.7741	0.113031	0.768896	0.181917	0.360562
		SD	0.425704	0.827173	2.01797	0.00716293	0.905161	6.02356	0.0556941	0.267745	0.0553976	0.309217
	PD	AVG	0.457032	0.871447	2.18857	0.0336947	0.684275	4.57453	0.0327513	0.324919	0.0811232	0.338809
		SD	0.191852	0.372816	1.13876	0.0342034	0.53348	3.02304	0.0207846	0.213896	0.0431522	0.0939436
Pearson Correlation test		P-value	0.002	<0.0005	<0.0005	<0.0005	0.001	0.002	<0.0005	<0.0005	0.005	0.007
		r	0.728	0.864	0.813	0.801	0.774	0.729	0.85	0.864	0.68	0.666
Human Exon 1.0 ST array signals are log2 transformed
Real-Time RT-PCR signals are 2^-deltaCT
